# Supplementary material for: Atypical B-Cell Acute Lymphoblastic Leukemia with iAMP21 in the Context of Constitutional Ring Chromosome 21: A Case Report and Review of the Genetic Insights
Source: Int J Mol Sci. 2025 Jan 3;26(1):357. doi: 10.3390/ijms26010357 (PMC11719716; doi:10.3390/ijms26010357)
Supplement: Supplementary file 1 [file ijms-26-00357-s001.zip]

Archive with 1 entries (1 files):
- ijms-3363163-supplementary.pdf
